# Supplementary material for: The Genetic Architecture of Barley Plant Stature
Source: Front Genet. 2016 Jun 24;7:117. doi: 10.3389/fgene.2016.00117 (PMC4919324; doi:10.3389/fgene.2016.00117)
Supplement: Supplementary file 2 [file Table2.xlsx]

## Sheet: Genotypic info. for 218 acc.
Table S2: Genotypic information for 218 spring world-wide barley collection.
The genetic architecture of barley plant stature
Frontiers in Genetics 7 DOI: 10.3389/fgene.2016.00117
Ahmad M. Alqudah1*; Ravi Koppolu1; Gizaw M. Wolde1; Andreas Graner2; Thorsten Schnurbusch1*
1HEISENBERG-Research Group Plant Architecture,
2Research Group Genome Diversity,
Leibniz Institute of Plant Genetics and Crop Plant Research (IPK),
Corrensstrasse 3, OT Gatersleben, D-06466 Stadt Seeland, Germany
*Corresponding authors:
Ahmad M. Alqudah,
Tel: +49-39482-5826, email: alqudah@ipk-gatersleben.de
PD Dr. Thorsten Schnurbusch,
Tel: +49-39482-5341, Fax: +49-39482-5595, email: thor@ipk-gatersleben.de
HEISENBERG-Research Group Plant Architecture
Leibniz Institute of Plant Genetics and Crop Plant Research (IPK)
Corrensstrasse 3, OT Gatersleben, D-06466 Stadt Seeland, Germany
Accession no.	SCRI_RS_194453	SCRI_RS_225431	SCRI_RS_184857	SCRI_RS_208760	SCRI_RS_151868	12_31289	SCRI_RS_237877	SCRI_RS_174164	SCRI_RS_168610	SCRI_RS_189093	SCRI_RS_136287	SCRI_RS_123211	11_10754	SCRI_RS_145156	12_21328	11_21124	SCRI_RS_189046	SCRI_RS_194572	SCRI_RS_122171	11_10112	SCRI_RS_135092	SCRI_RS_204098	11_10894	SCRI_RS_201086	SCRI_RS_164343	SCRI_RS_198525	SCRI_RS_204256	SCRI_RS_212956	SCRI_RS_179240	SCRI_RS_140123	SCRI_RS_165861	SCRI_RS_154670	SCRI_RS_187725	SCRI_RS_175487	12_30777	SCRI_RS_186444	SCRI_RS_708	SCRI_RS_124377	SCRI_RS_127968	SCRI_RS_148742	SCRI_RS_9350	SCRI_RS_155722	SCRI_RS_167	SCRI_RS_176644	12_31499	12_20688	12_31034	SCRI_RS_6913	SCRI_RS_141877
BCC003	C	-	-	C	-	A	G	G	G	-	G	-	-	G	A	-	C	C	T	G	C	T	C	T	C	A	T	T	T	G	-	G	G	G	A	A	G	G	G	A	-	A	-	A	A	A	C	A	-
BCC093	C	-	-	T	-	-	G	-	-	-	A	G	-	A	-	-	-	T	-	C	-	-	C	-	-	-	-	-	T	-	G	-	-	G	-	A	-	G	A	-	-	-	-	-	-	-	C	A	G
BCC118	T	T	C	C	C	A	G	T	G	A	G	G	G	G	A	C	C	T	T	C	C	T	G	T	C	A	T	T	T	G	-	G	A	G	G	A	G	A	A	G	T	A	A	A	A	A	C	A	G
BCC126	T	C	C	C	A	A	G	T	G	A	G	A	A	G	A	C	T	T	T	G	C	T	C	T	C	A	T	T	-	G	-	G	G	G	G	A	G	G	G	G	T	G	A	A	A	A	C	A	G
BCC129	C	C	C	T	A	A	G	G	G	G	-	G	A	G	A	C	C	T	T	C	C	T	C	T	C	A	T	T	-	G	A	G	G	G	G	G	G	G	A	G	G	G	A	G	A	A	C	A	G
BCC131	C	C	T	T	C	A	G	G	G	G	A	G	A	G	A	C	T	T	T	G	C	T	C	T	C	A	T	T	-	G	A	G	G	G	A	A	A	G	A	G	T	G	A	G	A	A	C	A	G
BCC149	C	C	T	T	A	A	G	G	A	G	G	A	A	G	A	C	T	C	T	G	C	T	G	T	C	A	T	T	-	G	A	G	G	G	G	A	G	G	A	G	T	A	A	G	A	A	C	A	G
BCC161	-	C	C	T	C	A	G	G	G	A	A	A	A	G	A	C	C	T	T	C	C	T	C	T	C	A	T	T	-	G	-	G	G	G	G	A	G	G	G	G	T	G	A	A	A	A	C	A	G
BCC167	C	-	-	T	-	-	G	-	-	-	A	G	-	G	-	-	-	C	-	C	-	-	-	-	-	-	-	-	T	-	G	-	-	-	-	A	-	G	A	-	T	-	-	-	-	-	C	A	G
BCC173	C	-	-	C	-	-	G	-	-	-	-	-	-	A	-	-	-	T	-	-	-	-	C	-	-	-	-	-	T	-	G	-	-	T	-	-	-	-	A	-	T	-	-	-	-	-	-	A	-
BCC182	C	C	T	C	C	A	G	G	A	G	-	A	G	A	A	C	C	T	T	-	C	T	C	C	C	C	T	T	T	G	G	G	G	T	G	-	G	-	-	G	T	A	G	A	A	A	-	A	-
BCC190	C	C	C	C	C	A	G	G	G	G	G	A	G	G	A	C	C	C	C	G	C	T	G	T	C	A	T	T	T	G	G	G	G	-	A	A	G	G	G	A	-	A	A	A	A	G	C	A	G
BCC192	T	C	T	C	C	C	G	G	G	G	-	A	G	G	A	C	C	C	C	G	C	T	C	T	C	A	T	T	T	A	G	G	G	G	A	A	G	G	G	A	-	A	A	G	A	A	C	A	T
BCC195	C	C	C	C	A	A	G	G	G	G	-	G	G	G	A	C	C	T	C	G	C	T	C	T	C	A	T	T	T	G	G	G	G	-	A	G	G	G	G	G	T	A	A	A	A	A	C	A	T
BCC197	C	C	C	C	A	A	G	G	G	G	G	A	G	G	A	C	C	T	C	G	C	T	C	T	C	A	T	T	T	G	G	G	G	-	A	A	G	G	G	G	T	A	A	G	A	A	C	A	T
BCC218	C	T	T	C	C	A	G	G	A	G	-	A	G	A	A	C	C	-	T	G	C	T	G	T	C	C	T	T	T	G	G	G	G	G	G	A	G	-	A	G	T	A	G	A	A	A	C	A	-
BCC219	C	-	-	C	-	-	G	-	-	-	G	G	-	G	-	-	-	T	-	G	-	-	-	-	-	-	-	-	-	-	A	-	-	G	-	G	-	A	A	-	T	-	-	-	-	-	C	A	-
BCC421	C	-	-	T	-	-	-	-	-	-	A	G	-	A	-	C	-	C	-	G	-	-	-	-	-	-	-	-	T	-	A	-	-	G	-	A	-	G	A	-	T	-	A	-	-	-	C	A	G
BCC423	T	C	T	C	C	A	G	G	A	G	G	A	G	A	G	C	C	T	T	-	C	T	G	C	C	A	T	T	T	G	G	G	G	G	G	A	G	-	-	A	G	G	G	A	A	A	-	A	G
BCC427	C	C	C	C	A	A	-	T	G	G	G	G	G	A	A	C	C	C	T	-	T	C	G	T	T	A	T	T	T	G	G	A	G	T	A	A	A	G	G	A	G	A	A	A	A	A	C	-	G
BCC432	C	C	C	T	A	C	G	G	G	A	G	G	A	G	A	G	C	C	T	C	T	T	C	C	T	A	T	T	T	A	G	G	A	T	A	G	A	A	A	G	T	A	G	A	A	A	C	A	G
BCC434	C	C	C	T	C	A	G	T	G	G	G	G	A	-	A	C	C	C	T	G	T	C	C	C	T	A	T	T	T	G	G	G	G	G	A	G	G	A	A	A	G	A	A	A	A	A	C	A	-
BCC436	C	T	C	C	C	A	G	G	G	G	G	G	G	A	A	G	T	T	T	C	C	C	G	C	T	A	T	C	-	G	G	G	A	G	A	G	A	A	G	A	G	A	A	A	A	A	C	A	G
BCC438	T	T	T	C	C	A	G	G	A	G	G	A	G	-	A	C	C	T	T	G	C	T	C	T	C	A	T	C	T	G	G	G	G	G	G	G	A	G	A	A	T	A	G	A	A	A	C	A	-
BCC439	T	-	-	C	-	-	G	-	-	-	G	-	-	-	-	-	-	T	-	G	-	-	C	-	-	-	T	-	T	-	G	-	-	G	-	A	-	G	-	-	T	-	-	-	-	-	G	A	G
BCC445	C	-	-	C	-	-	G	-	-	-	-	-	-	A	-	-	-	T	-	C	-	-	-	-	-	-	T	-	T	-	G	-	-	G	-	G	-	G	A	-	G	-	-	-	-	-	C	A	-
BCC446	C	T	C	C	C	A	G	G	G	G	-	A	G	-	A	C	T	T	T	G	C	T	G	C	T	A	T	C	T	G	G	G	A	G	A	G	A	G	G	A	G	A	A	A	A	A	C	A	G
BCC447	C	T	C	C	C	A	G	G	G	G	A	G	G	A	A	C	T	T	T	G	C	C	G	C	T	A	T	C	T	G	G	G	A	G	A	G	A	A	G	A	G	A	A	A	A	A	C	A	G
BCC502	-	C	T	C	C	A	G	G	A	G	G	A	G	G	A	C	C	T	T	G	C	C	G	T	C	A	T	T	T	G	G	G	G	G	G	A	G	G	A	G	T	A	A	A	A	A	G	A	-
BCC524	C	C	C	T	A	A	G	G	G	G	G	G	A	-	A	C	C	-	T	C	C	T	C	T	C	A	T	T	T	G	A	G	G	-	G	A	G	G	A	G	G	G	A	G	A	A	-	A	G
BCC526	T	C	C	C	A	A	G	G	A	G	G	A	G	G	A	C	C	T	T	C	C	C	C	C	C	A	T	T	T	G	-	G	G	-	G	-	G	G	A	G	G	A	A	A	A	A	C	A	G
BCC527	-	C	T	-	C	A	G	G	A	A	G	A	A	A	A	C	C	T	T	G	C	C	-	T	C	A	T	T	T	G	-	G	G	-	G	G	A	G	-	G	G	G	A	A	A	A	C	A	G
BCC532	C	C	C	C	A	A	G	G	G	A	G	A	G	G	A	C	C	C	C	C	C	T	C	T	C	A	T	T	T	G	-	G	G	-	A	A	G	A	G	G	T	A	A	A	A	A	C	A	G
BCC533	C	C	C	C	A	A	G	G	A	A	G	A	G	G	A	C	C	T	T	G	C	C	C	C	C	A	T	T	T	G	-	G	G	-	G	A	G	G	A	G	G	A	A	A	A	A	-	A	G
BCC535	C	C	T	C	C	A	G	G	G	G	A	A	A	G	A	C	C	T	T	G	T	T	G	T	C	A	T	T	T	G	A	G	G	-	G	G	G	G	A	G	G	G	A	A	A	A	C	A	G
BCC538	C	C	C	-	A	A	G	G	A	G	G	G	G	G	A	C	C	-	T	G	C	C	C	C	C	A	T	T	T	G	G	G	G	-	G	-	G	G	A	G	G	A	A	A	A	A	-	A	G
BCC551	T	C	T	-	C	A	G	G	A	A	-	A	G	G	A	C	C	-	T	G	C	T	C	T	C	A	T	T	T	G	G	G	G	G	G	-	G	G	G	G	T	A	A	A	A	A	G	A	-
BCC577	T	C	T	C	A	A	G	G	A	A	G	A	G	-	A	C	C	-	T	G	C	T	C	C	T	A	T	T	T	G	G	G	G	G	G	A	G	-	A	G	T	A	A	G	A	A	-	A	G
BCC579	T	-	-	-	-	-	G	-	-	-	G	-	-	G	-	-	-	-	-	C	-	-	-	-	-	-	T	-	T	-	G	-	-	-	-	A	-	G	A	-	T	-	-	-	-	-	-	A	G
BCC581	T	-	-	-	-	-	G	-	-	-	A	-	-	G	-	-	-	-	-	G	-	-	C	-	-	-	T	-	T	-	G	-	-	G	-	-	-	G	A	-	T	-	-	-	-	-	-	A	G
BCC625	-	C	C	C	C	A	G	G	A	G	G	-	G	-	A	C	C	-	T	G	C	C	C	T	C	C	T	T	T	G	G	G	G	-	G	A	G	G	A	G	T	A	A	A	A	A	G	A	-
BCC642	T	C	T	C	C	A	G	G	A	G	G	-	G	-	A	C	C	-	T	G	C	T	C	T	C	A	-	T	T	G	G	G	G	G	G	A	G	G	A	G	T	A	A	A	A	A	G	A	-
BCC666	-	T	C	C	A	-	G	G	G	G	-	-	G	-	A	C	T	-	T	G	C	C	-	T	T	A	-	T	T	G	A	G	A	G	G	-	A	G	G	G	T	A	A	A	A	A	G	A	G
BCC667	-	T	C	C	A	A	G	G	G	G	-	-	G	-	A	C	T	-	T	G	C	C	-	T	T	A	-	T	T	G	A	G	A	G	G	-	A	G	G	G	T	A	A	A	A	A	G	A	G
BCC675	C	C	C	C	A	A	G	G	G	G	G	-	G	A	G	C	C	T	T	-	T	C	C	T	T	A	-	T	T	G	G	A	G	T	A	G	A	G	G	G	-	A	A	A	A	A	C	-	G
BCC695	-	C	C	C	C	A	G	G	-	G	G	G	G	G	-	C	C	-	T	G	C	C	C	T	C	A	-	T	T	G	G	G	G	G	G	A	G	G	A	G	T	A	-	A	A	A	G	A	-
BCC718	C	-	-	C	-	-	G	-	-	-	-	G	-	-	-	-	-	T	-	C	-	-	-	-	-	-	-	-	T	-	G	-	-	G	-	G	-	G	G	-	T	-	-	-	-	-	G	A	G
BCC719	T	-	-	C	-	-	G	-	-	-	G	-	-	-	-	-	-	-	-	G	-	-	-	-	-	-	-	-	T	-	G	-	-	G	-	G	-	G	A	-	T	-	-	-	-	-	G	A	-
BCC732	C	C	T	C	A	A	G	G	A	G	G	A	G	G	A	C	C	-	T	G	C	T	C	C	C	A	T	T	T	G	G	G	G	G	G	-	G	-	A	G	T	A	A	G	A	A	-	A	G
BCC759	T	C	C	C	C	A	G	G	A	G	G	A	G	A	A	C	C	T	T	C	C	T	G	C	C	A	T	T	T	G	G	G	G	G	G	A	G	-	-	G	T	A	G	A	A	A	-	A	G
BCC761	T	C	T	C	C	A	G	G	A	A	G	A	G	G	A	C	C	-	T	G	C	C	C	C	T	A	T	T	T	G	G	G	G	G	G	-	G	G	G	G	T	A	A	G	A	A	-	A	G
BCC766	T	-	-	-	-	-	G	-	-	-	G	-	-	G	-	-	-	-	-	C	-	-	-	-	-	-	T	-	T	-	G	-	-	G	-	-	-	-	A	-	G	-	-	-	-	-	-	A	G
BCC768	T	-	-	-	-	-	G	-	-	-	G	-	-	G	-	-	-	-	-	G	-	-	-	-	-	-	T	-	T	-	G	-	-	G	-	-	-	G	A	-	T	-	-	-	-	-	G	A	G
BCC776	C	C	C	T	A	A	G	G	G	G	G	A	A	G	A	C	C	C	T	C	T	C	G	T	T	A	T	T	T	G	A	G	G	G	G	G	A	A	G	A	T	A	A	A	A	A	C	A	G
BCC801	T	C	T	C	C	C	-	G	G	G	A	G	A	A	A	G	T	C	T	C	C	C	G	T	T	A	T	T	T	G	G	G	A	T	G	A	A	A	-	A	G	A	A	G	A	A	C	-	-
BCC806	C	C	C	C	A	A	A	G	A	G	A	A	A	A	G	C	T	C	T	C	C	T	G	T	C	A	T	T	T	G	-	G	G	G	A	A	G	G	A	G	T	A	A	A	A	A	C	A	G
BCC807	C	C	C	T	A	A	G	G	G	G	G	A	A	G	G	C	T	T	T	C	C	T	C	T	T	A	T	T	-	G	A	G	G	G	G	A	G	G	A	G	T	G	A	A	A	A	C	A	G
BCC812	C	C	C	T	A	C	G	G	G	A	G	G	A	A	A	C	C	C	C	G	T	T	G	C	C	C	T	T	T	G	G	G	G	T	G	A	A	A	-	A	T	G	A	A	A	A	C	A	G
BCC814	C	-	-	C	-	-	G	-	-	-	A	-	-	G	-	-	-	T	-	G	-	-	C	-	-	-	-	-	T	-	A	-	-	G	-	A	-	G	A	-	T	-	-	-	-	-	C	A	G
BCC817	C	C	-	T	-	-	G	-	-	-	A	-	-	G	-	-	-	C	-	C	-	-	-	-	-	-	-	-	T	-	G	-	-	-	-	A	-	G	A	-	T	-	-	-	-	-	C	A	G
BCC818	C	C	T	C	C	A	-	G	G	G	A	A	G	G	A	C	C	C	T	G	C	T	G	C	C	A	T	T	T	G	G	G	G	G	G	A	G	-	A	G	T	A	G	G	A	A	C	A	G
BCC844	C	C	C	C	C	A	G	G	G	G	G	G	G	-	A	G	C	T	C	C	C	C	C	T	C	A	T	T	T	G	G	G	A	-	A	A	G	G	A	G	T	A	A	A	A	A	-	A	G
BCC846	C	C	C	C	C	A	G	G	A	A	G	A	G	G	G	C	C	C	C	C	C	T	C	T	C	A	T	T	T	G	-	G	G	-	G	A	G	A	A	G	T	G	A	A	A	A	C	A	G
BCC847	-	C	C	C	A	A	-	T	G	G	G	G	G	G	A	C	C	C	C	G	T	T	G	T	T	A	T	T	T	G	G	A	A	T	A	G	A	A	G	A	G	A	A	A	A	A	C	A	G
BCC852	C	T	C	C	C	A	G	G	G	G	G	G	A	A	A	C	T	C	T	G	C	C	G	C	T	A	T	T	T	G	G	G	A	G	G	G	A	G	G	A	T	A	A	A	A	A	C	A	G
BCC857	C	C	C	T	A	A	G	G	G	G	G	A	A	G	A	C	C	C	T	C	T	C	G	T	T	A	T	T	T	G	A	G	G	G	G	G	A	A	G	A	T	A	A	A	A	A	C	A	G
BCC860	C	-	-	T	-	-	G	-	-	-	A	-	-	A	-	-	-	C	-	C	-	-	-	-	-	-	-	-	T	-	G	-	-	G	-	A	-	A	A	-	T	-	-	-	-	-	C	A	G
BCC861	C	-	-	T	-	-	G	-	-	-	G	G	-	G	-	-	-	C	-	G	-	-	-	-	-	-	-	-	T	-	G	-	-	G	-	G	-	A	A	-	-	-	A	-	-	-	C	A	G
BCC868	-	T	C	T	C	C	G	G	A	G	G	A	A	G	G	G	C	C	T	G	C	T	G	C	C	A	T	T	T	G	-	G	A	G	G	A	G	-	A	G	T	A	G	A	A	A	C	A	T
BCC869	C	C	C	T	C	C	G	G	G	G	G	A	A	G	A	G	C	C	C	G	C	C	C	C	T	C	T	T	T	G	A	G	A	G	A	G	A	A	G	A	T	G	G	A	A	A	C	A	G
BCC875	-	T	C	C	C	A	G	G	G	G	G	G	G	A	A	G	T	T	T	G	C	C	G	C	C	A	T	C	T	G	G	G	A	G	A	G	A	G	G	A	T	A	A	A	A	A	C	A	G
BCC881	C	T	T	-	C	A	G	G	G	G	A	G	G	A	A	C	T	C	T	G	C	C	G	C	T	A	T	C	T	G	G	G	A	G	A	G	A	A	G	A	G	A	A	A	A	A	C	A	G
BCC888	C	T	C	-	C	A	G	G	G	G	G	G	G	G	A	C	C	T	C	G	C	T	G	C	C	A	T	C	T	G	G	G	A	G	G	A	A	A	A	G	G	A	A	A	A	A	C	A	G
BCC892	C	C	T	C	C	A	G	G	G	G	G	A	G	-	A	C	C	C	C	C	C	C	C	T	C	A	T	T	T	G	-	G	G	-	A	-	G	G	A	G	T	A	A	A	A	A	-	A	G
BCC899	C	C	C	C	C	A	-	G	G	G	G	G	A	A	A	G	C	C	C	G	T	C	G	T	T	C	C	T	T	G	A	A	A	T	A	G	A	A	A	G	T	A	A	A	A	A	C	C	T
BCC900	C	-	-	T	-	-	G	-	-	-	G	G	-	A	-	-	-	C	-	C	-	-	-	-	-	-	-	-	T	-	A	-	-	T	-	A	-	A	A	-	T	-	-	-	-	-	C	-	G
BCC903	C	C	C	T	C	C	G	G	G	A	G	A	G	G	A	G	C	C	C	G	C	T	C	T	C	A	T	T	T	G	-	G	A	T	A	A	G	G	G	G	G	G	G	A	A	A	C	A	G
BCC907	C	T	C	C	A	C	-	G	G	G	G	G	G	A	A	C	C	C	C	C	T	T	G	T	T	A	T	T	T	G	-	G	G	G	A	A	A	-	G	A	G	A	A	A	A	A	C	C	G
BCC913	C	T	C	C	A	C	G	G	G	G	G	G	A	A	A	C	C	C	C	C	T	T	G	T	C	A	T	T	T	G	-	G	A	G	A	A	A	-	A	A	G	A	A	A	A	A	C	A	G
BCC921	C	C	T	C	C	A	G	G	G	G	G	A	G	-	A	C	C	C	C	C	C	C	C	T	C	A	T	T	T	G	-	G	G	-	A	-	G	G	A	G	T	A	A	A	A	A	-	A	G
BCC927	C	C	T	T	A	A	G	G	G	G	-	-	A	G	A	C	C	C	T	C	C	T	G	T	C	A	T	T	-	G	A	G	G	G	G	A	A	G	A	G	T	G	A	A	A	A	C	A	T
BCC929	C	-	-	C	-	-	-	-	-	-	G	-	-	-	-	-	-	C	-	G	-	-	-	-	-	-	T	-	T	-	G	-	-	T	-	-	-	G	G	-	G	-	-	-	-	-	C	-	G
HOR930	C	T	C	C	C	A	G	T	G	G	-	G	G	A	A	C	C	C	T	-	C	T	C	C	C	A	T	T	T	G	G	A	G	G	G	G	A	A	A	A	-	G	A	A	G	A	C	A	G
BCC942	C	-	-	C	-	-	G	-	-	-	G	-	-	G	-	-	-	C	-	G	-	-	-	-	-	-	T	-	T	-	G	-	-	G	-	G	-	G	A	-	G	-	-	-	-	-	C	A	G
BCC1367	C	T	C	C	C	A	G	G	G	G	G	G	G	G	A	C	T	C	T	G	C	T	G	C	T	A	T	T	T	G	G	G	G	G	G	G	A	G	A	A	G	A	A	A	G	A	C	A	G
BCC1368	-	C	C	T	A	C	G	G	G	G	G	G	G	A	A	C	C	C	C	G	C	T	G	T	T	C	T	T	T	G	G	G	A	T	G	A	G	A	-	A	T	G	A	G	A	A	C	A	G
BCC1370	C	C	C	T	A	C	A	G	G	G	A	G	A	-	A	C	C	C	C	C	T	C	G	T	T	A	T	T	T	G	G	G	A	T	G	-	G	A	A	A	G	A	G	A	A	A	C	C	G
BCC1371	C	C	C	T	A	C	G	G	G	A	A	G	G	A	A	G	C	C	C	G	C	C	G	T	T	C	-	T	C	G	G	G	A	T	A	G	A	A	A	A	T	A	G	G	A	A	C	-	G
BCC1372	C	C	T	T	A	C	G	G	G	G	G	G	G	G	A	G	C	C	C	C	C	T	G	T	T	C	T	T	T	G	G	A	A	T	G	G	A	A	G	A	T	G	A	G	A	A	C	A	G
BCC1373	C	C	C	T	A	C	G	T	G	G	G	G	A	G	A	C	C	C	C	G	T	C	G	T	C	C	C	T	T	G	G	G	A	T	A	A	A	A	G	A	T	A	A	A	A	A	C	A	G
BCC1374	C	C	C	T	A	C	G	G	G	A	G	G	A	G	A	C	C	C	C	C	T	T	G	T	T	A	T	T	T	G	G	G	G	T	G	G	A	A	A	A	T	A	G	A	A	A	C	A	G
BCC1376	C	C	C	T	A	A	G	G	G	G	G	G	A	A	A	C	C	C	C	C	T	T	C	C	T	C	T	T	T	G	G	G	G	T	A	G	G	A	A	A	T	A	G	A	A	A	C	C	G
BCC1377	C	C	T	T	C	C	G	G	G	A	A	G	A	G	A	G	C	C	C	C	T	T	G	T	T	C	C	T	T	G	G	A	A	T	G	G	A	A	A	A	T	A	A	A	A	A	C	C	G
BCC1378	T	C	C	T	A	C	G	G	G	A	A	G	A	G	A	C	C	C	C	G	T	C	C	T	C	A	T	T	T	G	G	G	G	T	A	A	G	A	G	A	G	A	A	G	A	A	C	A	G
BCC1379	C	C	C	T	A	A	G	G	G	G	G	G	G	A	A	C	C	C	C	C	T	T	G	C	T	C	T	T	T	G	G	G	G	T	G	G	G	A	A	A	T	A	G	A	A	A	C	C	G
BCC1380	C	C	C	T	A	C	G	G	G	A	G	G	A	A	A	C	C	C	C	C	T	T	C	C	T	A	T	T	T	G	G	G	G	T	G	A	G	A	A	A	T	A	G	A	A	A	-	-	G
BCC1381	C	C	C	T	A	C	-	G	G	G	A	G	A	G	A	C	C	C	C	G	C	C	C	C	T	A	T	T	T	G	G	G	A	T	G	A	G	A	-	A	T	A	A	G	A	A	C	C	G
BCC1382	C	C	C	T	A	A	G	G	G	A	G	A	A	G	A	C	C	C	C	C	T	C	G	T	T	A	T	T	T	G	G	A	G	T	A	G	A	A	A	A	T	G	A	A	A	A	C	C	G
BCC1383	C	C	C	T	A	C	G	G	G	A	A	A	A	G	A	C	C	C	C	-	C	C	C	C	T	A	C	T	T	G	G	G	G	T	G	A	G	A	-	A	G	A	G	G	A	A	C	C	G
BCC1384	C	C	C	T	A	A	G	G	G	A	G	G	A	A	A	C	C	C	C	G	T	T	G	T	T	C	C	T	C	A	G	G	G	T	A	G	A	A	G	A	T	A	G	A	A	A	C	C	G
BCC1385	C	C	T	T	A	C	G	G	G	G	G	G	G	A	A	C	C	C	C	C	T	C	G	T	T	C	C	T	T	G	G	A	A	T	G	A	A	A	A	A	T	G	A	A	A	A	C	-	G
BCC1386	C	C	T	T	C	C	G	G	G	G	G	G	G	A	A	C	C	C	C	C	T	C	G	T	T	C	C	T	T	G	G	A	A	T	G	G	A	A	A	A	T	A	A	A	A	A	C	C	G
BCC1387	C	C	C	T	A	C	A	G	G	G	A	A	A	A	A	C	C	C	C	C	T	C	G	T	T	C	T	T	T	G	G	G	A	T	G	A	A	A	A	A	G	A	A	A	A	A	C	-	G
BCC1389	C	C	C	T	A	C	G	G	G	G	G	G	A	G	A	G	C	C	C	C	T	T	C	C	T	C	T	T	T	A	G	G	A	T	A	G	G	A	A	A	G	A	G	A	A	A	C	-	G
BCC1390	C	C	C	T	A	C	G	G	G	A	G	G	G	G	A	C	C	C	C	C	T	T	G	T	T	C	T	T	T	G	G	G	A	G	A	A	A	A	A	A	T	G	A	A	A	A	C	C	G
BCC1391	C	C	T	T	A	C	G	G	G	G	A	G	G	A	A	C	C	C	C	C	T	T	G	T	T	C	T	T	T	G	G	A	A	T	A	A	A	A	A	A	T	G	A	A	A	A	C	A	G
BCC1392	C	C	T	C	A	C	G	G	G	G	G	G	G	A	A	G	C	C	C	C	T	C	C	T	T	A	T	T	T	G	G	A	A	T	A	G	A	A	A	A	T	A	G	A	A	A	C	A	G
BCC1394	C	C	C	T	A	A	G	G	G	A	G	G	G	A	A	C	C	T	C	G	T	T	G	T	T	C	T	T	T	G	A	G	G	T	G	A	A	A	G	A	T	G	A	A	A	A	C	C	G
BCC1395	C	C	C	T	A	C	G	G	G	G	A	A	A	A	A	C	C	C	C	G	T	C	G	T	T	A	T	T	T	G	G	G	A	T	G	G	G	A	A	A	T	G	A	A	A	A	C	C	G
BCC1396	T	C	C	T	A	C	G	G	G	A	G	G	G	A	A	C	C	C	C	G	T	T	G	T	T	C	T	T	T	A	G	G	A	T	G	A	G	A	A	A	T	G	A	A	A	A	C	C	-
BCC1397	C	C	C	T	A	C	A	G	G	G	A	G	A	A	A	C	C	C	C	C	T	T	G	T	T	C	T	T	T	G	G	A	A	T	G	G	A	A	A	A	-	G	A	A	A	A	C	-	G
BCC1398	C	C	C	T	C	C	G	G	G	A	A	G	A	G	A	C	C	C	T	C	T	C	G	C	T	A	C	T	T	G	G	G	A	T	G	A	A	A	-	A	T	A	A	A	A	A	C	A	G
BCC1399	C	C	C	T	A	C	G	G	G	G	G	G	A	A	G	C	C	C	C	C	C	T	G	T	T	C	T	T	T	G	G	G	A	T	G	A	G	A	A	G	T	A	A	G	A	A	C	A	G
BCC1400	C	C	C	C	A	C	G	G	G	G	G	G	A	A	A	C	C	C	C	C	T	C	G	T	T	C	C	T	C	G	G	G	A	T	A	A	A	A	A	A	T	A	G	A	A	A	C	A	G
BCC1401	C	C	C	T	C	C	G	G	G	G	G	G	A	G	A	G	C	C	T	C	T	T	C	T	T	A	T	T	T	G	G	G	A	T	A	G	G	A	A	G	T	G	A	A	A	A	C	A	G
BCC1402	C	C	C	C	A	A	G	G	G	G	G	A	A	A	A	C	C	C	T	C	T	C	C	C	T	C	T	T	T	G	G	G	G	T	A	G	A	A	A	A	-	A	G	A	A	A	C	A	G
BCC1403	C	C	C	T	A	C	G	T	G	G	A	G	A	A	A	C	C	C	C	C	T	T	G	T	T	C	C	T	C	G	G	G	A	T	A	A	A	A	A	A	T	G	A	A	A	A	C	-	G
BCC1405	C	C	T	T	A	C	G	T	G	G	G	A	A	A	A	C	C	C	T	C	T	C	C	T	T	C	T	T	T	A	G	G	G	T	A	G	G	G	A	A	T	A	G	A	A	A	C	C	G
BCC1407	-	C	T	T	C	C	G	G	G	G	G	G	A	G	A	C	C	C	T	C	T	T	C	T	T	A	C	T	T	G	G	A	G	T	G	G	A	A	A	G	T	A	G	A	A	A	C	-	G
BCC1408	C	C	C	T	A	C	G	G	G	G	G	A	A	A	A	G	C	C	C	C	T	C	G	T	T	C	T	T	T	A	G	G	A	T	A	A	A	A	G	A	G	A	G	A	A	A	C	C	G
BCC1409	C	C	C	T	A	A	-	G	G	G	G	G	A	A	A	C	C	C	C	C	C	T	C	C	T	C	T	T	T	G	G	G	G	G	G	G	G	G	A	A	T	A	G	G	A	A	C	C	G
BCC1410	C	C	C	T	A	C	G	G	G	A	A	G	G	G	A	C	C	C	C	C	T	T	G	T	T	C	T	T	T	G	G	G	A	T	A	A	A	A	A	A	G	A	A	A	A	A	C	C	G
BCC1411	T	C	T	T	A	C	G	T	A	G	G	G	A	G	A	C	C	C	C	C	T	C	G	T	T	C	C	T	T	G	G	G	A	T	A	A	G	A	A	A	T	G	A	A	A	A	C	A	G
BCC1412	C	C	C	T	A	C	G	G	G	A	A	G	G	A	A	G	T	C	T	G	T	T	G	T	T	A	C	T	T	A	G	A	A	G	A	G	A	A	A	A	T	G	G	A	A	A	C	C	G
BCC1413	C	C	C	C	A	C	A	T	G	G	G	G	A	A	A	C	C	C	C	G	T	C	G	T	T	C	C	T	T	G	G	G	A	T	A	A	A	A	-	A	T	A	A	G	A	A	C	A	G
BCC1414	C	C	C	T	A	A	A	T	G	G	G	G	A	A	A	C	C	C	C	C	T	C	G	T	T	C	C	T	C	G	G	G	G	T	A	A	A	A	G	A	T	A	G	A	A	A	C	C	-
BCC1415	-	C	T	-	A	C	G	T	G	G	G	-	A	A	A	C	C	C	T	-	T	C	C	T	T	C	T	T	T	A	G	G	G	T	A	G	G	G	A	A	T	A	G	A	A	A	C	C	G
BCC1416	C	C	C	T	A	C	G	G	G	A	A	G	A	A	A	C	C	C	C	C	T	T	G	T	T	C	T	T	T	A	G	G	A	T	G	A	A	A	A	A	T	G	A	A	A	A	C	C	G
BCC1417	C	C	C	C	A	C	G	T	G	A	G	-	A	G	A	C	C	C	C	C	T	C	G	T	T	C	C	T	T	G	G	G	G	T	A	A	A	A	A	A	T	A	A	A	A	A	C	A	G
BCC1418	C	C	C	T	A	A	G	G	G	A	A	G	A	G	A	C	C	C	C	C	T	T	C	T	T	C	T	T	T	G	G	G	G	T	A	G	G	A	A	A	T	A	G	A	A	A	C	C	G
BCC1419	C	C	C	T	A	C	A	G	G	G	A	G	A	A	A	C	C	C	C	C	T	T	G	T	T	C	T	T	T	G	G	G	A	T	G	G	A	A	A	A	G	G	A	A	A	A	C	-	G
BCC1420	T	C	C	T	A	C	-	G	G	A	A	G	G	G	A	C	C	C	C	G	C	T	G	T	C	A	T	T	T	G	G	G	A	T	A	A	G	A	G	A	T	A	A	G	A	A	C	C	G
BCC1421	C	C	C	C	A	A	G	T	G	G	G	G	A	A	A	C	C	C	C	C	T	C	G	T	T	C	C	T	C	A	G	G	G	T	A	A	A	A	G	A	T	A	G	A	A	A	C	C	G
BCC1422	T	C	C	T	A	C	G	G	G	A	A	G	G	A	A	G	C	C	C	G	C	T	G	T	T	C	T	T	T	A	G	G	A	T	A	A	G	A	G	A	G	A	A	G	A	A	C	C	G
BCC1423	C	C	C	T	A	C	G	G	G	A	A	G	G	A	A	G	C	C	C	G	C	T	G	T	T	C	T	T	T	G	G	G	A	T	G	G	A	A	-	A	T	A	G	G	A	A	C	C	G
BCC1424	C	C	T	T	A	C	G	G	G	G	G	G	G	A	A	C	C	C	C	C	T	T	G	T	T	C	C	T	T	G	G	A	A	T	A	G	A	A	A	G	-	G	A	A	A	A	C	A	G
BCC1425	C	C	T	T	A	C	G	G	G	G	A	G	G	A	A	C	C	C	C	C	T	T	G	T	T	C	C	T	T	G	G	A	A	T	G	A	A	A	A	G	T	G	A	A	A	A	C	A	G
BCC1428	C	C	C	T	A	A	G	T	G	G	G	A	A	A	A	C	C	C	C	C	T	C	C	C	T	C	T	T	T	G	G	G	G	T	A	G	G	A	A	A	T	A	G	A	A	A	C	C	G
BCC1430	C	C	C	-	A	C	G	G	G	G	G	G	G	A	A	C	C	C	C	C	T	C	G	T	T	A	T	T	T	A	G	G	G	T	A	G	A	G	A	A	G	G	G	A	A	A	C	C	G
BCC1431	C	C	C	C	A	C	G	G	G	G	G	G	G	A	A	C	C	C	C	C	T	T	G	T	T	A	C	T	T	A	A	G	A	T	G	G	A	A	A	A	T	A	A	A	A	A	C	C	G
BCC1432	C	C	T	C	A	A	G	G	G	G	G	G	A	A	A	C	C	C	T	C	T	C	G	T	T	C	C	T	C	A	G	G	G	T	A	G	A	A	A	A	T	A	G	A	A	A	C	A	G
BCC1433	C	C	C	C	A	A	G	T	G	G	G	G	G	G	A	G	C	C	C	G	T	T	C	T	T	A	C	T	T	G	G	G	A	T	A	A	A	A	G	A	T	A	A	A	A	A	C	C	G
BCC1439	C	C	C	T	C	A	G	G	G	G	G	G	G	A	A	C	C	C	C	G	T	T	G	C	T	A	T	T	T	G	G	G	A	T	A	A	A	A	A	A	T	G	A	A	A	A	C	A	G
BCC1440	C	C	C	C	A	A	G	G	G	G	G	G	G	A	A	C	C	C	C	C	T	T	G	T	T	C	T	T	T	G	G	G	G	T	A	A	G	A	G	A	G	A	A	A	A	A	C	A	G
BCC1441	C	C	T	T	A	C	G	G	G	G	A	G	G	A	A	C	C	C	C	C	T	T	G	T	T	A	C	T	T	G	G	A	A	T	A	G	A	A	A	A	T	A	A	A	A	A	C	-	G
BCC1442	C	C	T	-	C	A	-	G	G	G	A	A	G	G	A	C	C	C	T	-	C	T	C	T	C	A	T	C	T	G	G	G	G	-	G	A	G	G	-	G	T	A	A	G	A	A	-	A	G
BCC1443	C	C	C	C	A	A	G	G	G	G	G	G	A	A	A	C	C	C	C	C	T	T	G	C	T	A	C	T	T	G	G	G	G	T	A	G	A	A	A	A	-	A	G	A	A	A	C	A	G
BCC1444	C	C	T	C	A	C	G	G	G	G	G	G	G	A	A	C	C	C	C	C	T	C	G	T	T	A	C	T	C	A	G	A	G	T	A	G	A	A	G	A	-	A	A	A	A	A	C	C	G
BCC1445	C	C	T	C	A	A	G	G	G	G	G	G	A	A	A	C	C	C	C	C	T	C	G	C	T	A	C	T	T	G	A	G	G	T	G	A	A	-	A	A	T	A	G	A	A	A	C	A	G
BCC1447	C	C	C	T	A	C	G	T	G	G	G	G	G	A	A	C	C	C	C	C	C	C	G	C	T	A	C	T	T	A	A	G	G	T	A	A	G	-	A	A	T	G	G	A	A	A	C	A	G
BCC1448	C	T	T	C	C	A	A	G	G	G	G	G	A	A	A	G	C	C	T	-	C	C	G	C	T	A	T	T	T	G	G	A	A	G	A	G	A	A	G	A	T	G	A	A	A	A	C	A	G
BCC1450	C	T	T	C	A	A	G	G	G	G	G	G	G	A	A	C	T	C	T	-	C	C	G	C	T	A	T	T	T	G	G	A	A	-	A	G	A	A	G	A	G	A	A	A	A	A	C	-	G
BCC1452	C	T	T	C	C	A	G	G	G	G	G	G	G	A	A	G	T	C	T	G	T	C	G	C	C	A	T	T	T	G	G	A	A	G	A	G	A	A	G	A	G	A	A	A	A	A	C	A	G
BCC1453	C	T	C	T	C	A	G	G	G	G	A	A	G	A	A	C	C	C	C	-	C	C	G	C	T	A	T	T	T	G	A	G	G	G	G	G	A	G	G	A	T	G	A	A	A	A	C	A	G
BCC1455	-	T	T	-	C	A	G	G	G	G	G	G	G	A	A	C	T	T	T	G	C	T	G	C	C	A	T	T	T	G	G	G	A	G	G	A	A	A	A	A	G	A	A	A	A	A	C	A	G
BCC1456	C	C	C	T	A	C	G	G	G	A	A	G	G	A	A	C	C	C	C	C	T	T	G	T	T	C	C	T	T	A	G	G	A	G	A	A	A	A	A	A	T	G	G	A	A	A	C	C	G
BCC1457	C	C	T	C	C	A	G	G	G	G	G	G	A	A	A	C	C	C	C	C	T	T	G	C	T	A	T	T	-	G	-	G	G	G	A	G	A	A	-	A	T	A	G	A	A	A	C	-	G
BCC1458	C	C	C	T	A	C	A	G	G	G	G	G	A	A	A	G	C	C	C	C	T	T	G	T	T	C	T	T	T	A	G	G	A	T	A	G	A	A	A	G	T	G	G	A	A	A	C	A	G
BCC1459	-	C	T	C	A	C	G	G	G	G	G	A	A	A	A	G	C	C	C	C	T	C	G	T	C	C	T	T	T	G	G	G	A	T	G	A	A	A	A	A	T	A	G	A	A	A	C	C	G
BCC1461	-	C	T	-	C	A	-	G	G	G	G	G	G	A	A	C	C	C	C	C	T	T	G	T	T	A	T	C	T	G	G	G	A	T	A	A	A	G	A	G	G	A	A	A	A	A	C	C	G
BCC1463	C	C	C	T	A	C	G	T	G	G	A	G	A	A	A	C	C	C	C	C	T	C	G	C	T	C	C	T	T	G	A	G	A	T	A	A	A	A	A	A	T	G	A	A	A	A	C	A	T
BCC1465	C	C	T	T	A	C	G	G	G	G	G	G	A	A	A	G	C	C	C	C	T	T	G	T	T	A	T	T	T	A	G	A	A	T	A	G	A	A	A	A	T	G	G	A	A	A	C	C	G
BCC1466	T	C	C	T	C	C	G	G	G	G	A	G	A	G	A	C	C	C	C	C	T	C	G	T	C	C	T	T	T	G	G	G	A	T	G	A	G	A	G	A	T	A	A	G	A	A	C	C	G
BCC1467	C	C	T	T	A	C	G	G	G	A	A	G	A	A	A	C	T	C	C	-	T	T	G	T	T	A	T	T	T	A	G	A	A	G	G	A	A	G	A	A	G	A	A	A	A	A	C	C	G
BCC1468	C	C	C	C	C	A	-	G	G	G	G	G	G	A	A	C	C	C	C	G	T	C	G	T	T	A	T	T	T	G	-	G	A	T	A	A	A	G	G	G	T	G	A	A	A	A	C	A	G
BCC1469	C	C	C	C	C	A	G	G	G	G	G	G	G	A	A	C	C	T	C	C	T	C	C	T	C	A	T	T	T	G	G	G	G	T	A	A	G	G	G	G	-	A	G	A	A	A	C	A	G
BCC1470	C	T	C	C	A	A	G	G	G	G	G	A	G	G	A	C	C	C	C	C	C	T	G	T	T	A	T	T	T	G	A	G	G	G	G	G	A	G	A	A	T	A	A	A	A	A	C	A	G
BCC1471	-	T	T	-	C	A	-	G	G	G	G	A	G	G	A	C	C	C	C	G	C	T	C	T	C	A	T	T	T	G	G	G	G	G	A	A	G	G	G	A	T	A	A	A	A	A	C	A	G
BCC1472	C	C	T	T	A	C	A	G	G	G	A	G	A	G	A	C	C	C	C	C	T	C	G	T	T	C	T	T	T	G	G	A	A	T	G	A	A	A	A	A	-	G	A	A	A	A	C	A	G
BCC1474	C	T	C	C	A	A	G	G	G	G	-	A	G	A	A	C	C	C	T	G	C	C	G	T	C	A	T	T	T	G	A	G	A	T	G	G	A	G	G	A	G	G	A	A	A	A	C	A	G
BCC1476	C	T	C	T	A	A	G	G	G	G	A	G	G	G	A	C	C	T	C	C	C	T	G	C	C	A	T	T	-	G	-	G	A	G	A	G	G	A	A	G	T	A	A	A	A	A	C	A	G
BCC1479	C	T	T	-	C	A	G	G	G	G	G	G	G	A	A	G	T	T	T	G	T	C	G	C	T	A	T	C	T	G	G	A	A	G	A	G	A	A	G	A	G	A	A	A	A	A	C	A	G
BCC1480	C	C	T	C	A	A	G	G	G	G	G	G	A	A	A	C	C	C	C	-	T	C	G	T	T	C	T	T	-	G	G	A	A	T	A	A	A	G	-	A	G	A	G	A	A	A	C	-	G
BCC1481	C	C	C	T	C	A	G	T	G	G	G	G	G	A	A	G	C	C	C	C	T	T	G	C	T	C	-	T	T	G	G	G	A	T	A	A	A	A	G	G	G	G	G	A	A	A	C	A	G
BCC1482	C	C	C	T	A	C	G	G	G	A	G	G	G	G	A	C	C	C	C	-	T	T	G	T	T	A	T	T	T	G	G	G	A	T	G	A	A	A	A	G	G	G	A	A	A	A	C	C	G
BCC1483	C	C	C	C	A	C	G	G	G	G	G	G	G	A	A	C	C	C	C	-	T	T	G	T	T	C	T	T	T	A	G	G	G	T	A	G	A	G	A	G	G	G	G	A	A	A	C	C	G
BCC1484	C	T	T	-	C	A	G	G	G	G	G	G	G	A	A	G	T	T	T	G	C	C	G	C	T	A	T	T	T	G	G	G	A	G	A	A	A	A	G	A	G	A	A	A	A	A	C	A	G
BCC1485	C	T	C	C	C	A	G	G	G	A	G	G	G	G	A	C	C	C	C	-	C	C	C	C	C	A	T	T	-	G	G	G	A	G	G	G	A	G	G	A	G	A	A	A	A	A	C	A	G
BCC1487	C	C	C	C	A	C	G	G	G	A	G	G	G	A	A	G	C	C	C	C	T	C	G	T	T	C	T	T	T	G	G	G	A	T	A	A	A	A	A	A	T	A	G	A	A	A	C	-	G
BCC1488	C	T	T	C	C	A	G	G	G	G	G	G	G	A	A	C	T	T	T	-	C	C	G	C	T	A	T	C	-	G	G	G	A	G	A	G	A	A	G	A	G	A	A	A	A	A	C	A	G
BCC1490	-	C	T	-	C	A	G	G	G	G	A	G	G	A	A	C	T	T	T	G	T	C	-	C	T	A	-	C	T	G	G	G	A	G	A	A	A	G	G	A	G	A	A	A	A	A	C	A	G
BCC1493	C	T	C	T	A	A	A	G	G	G	A	G	A	A	A	C	T	C	T	C	C	T	G	T	C	A	T	T	T	G	G	G	A	T	A	G	A	A	-	G	T	A	A	A	A	A	C	-	G
BCC1494	C	T	T	C	C	A	G	G	G	A	G	G	G	-	A	C	C	C	T	G	C	T	G	C	C	A	T	T	-	G	G	A	A	G	G	G	A	G	-	A	G	A	A	A	A	A	C	A	G
BCC1497	C	T	C	C	A	C	G	G	G	G	G	G	G	G	A	C	C	C	C	G	C	C	C	C	T	A	T	T	T	A	G	G	G	G	A	G	G	G	G	A	T	A	A	A	A	A	C	C	G
BCC1498	T	T	C	-	C	A	-	G	G	G	G	G	G	-	A	G	T	C	T	-	C	C	C	T	T	A	T	T	T	G	G	G	A	G	G	A	A	A	G	A	G	G	A	A	A	A	G	C	G
BCC1500	C	T	C	C	A	A	G	G	G	G	G	G	A	G	G	C	T	T	T	-	C	T	-	C	T	A	T	C	-	G	A	A	G	G	G	G	A	A	A	G	T	G	A	A	A	A	C	A	T
BCC1503	C	T	C	C	A	C	G	G	G	G	G	G	G	G	A	C	C	C	C	C	C	T	C	C	C	A	T	T	T	A	G	G	G	G	A	G	A	G	A	A	G	G	A	A	A	A	C	A	G
BCC1504	C	T	T	-	C	A	G	G	G	G	G	G	G	A	A	C	T	T	T	G	C	C	G	C	T	A	T	T	T	G	G	G	A	G	A	A	A	A	A	A	G	A	A	A	A	A	C	A	G
BCC1505	C	T	C	C	A	A	G	G	G	G	G	G	G	A	A	C	C	C	T	C	C	C	C	C	C	A	T	T	-	G	G	G	G	G	G	G	A	A	G	A	T	A	A	A	A	A	C	A	G
BCC1506	C	C	C	C	A	C	G	G	G	G	G	G	A	G	A	C	C	C	C	G	T	T	G	T	C	C	T	T	T	G	A	G	A	T	G	A	G	G	-	A	T	A	A	A	A	A	C	A	G
BCC1524	C	C	C	T	A	A	G	G	G	G	G	G	G	A	A	G	C	C	C	C	T	T	G	C	T	C	C	T	T	G	G	G	A	T	A	A	A	A	A	G	T	G	A	A	A	A	C	C	G
BCC1529	C	T	T	C	C	A	G	G	G	G	A	G	G	A	A	C	T	C	T	G	C	C	G	C	T	A	T	C	T	G	G	G	A	G	A	A	A	A	A	A	T	A	A	A	A	A	C	A	G
BCC1541	C	C	C	T	A	A	G	G	G	G	A	G	A	G	A	C	T	C	T	C	T	C	G	T	T	A	T	T	T	G	G	G	G	G	G	G	A	A	A	A	T	A	A	A	A	A	C	C	G
BCC1561	C	T	C	C	C	A	G	G	G	G	-	G	G	A	A	C	T	C	T	C	C	T	C	C	T	A	T	T	-	G	G	G	A	G	G	-	A	G	G	A	G	A	A	A	A	A	C	A	G
BCC1565	C	C	C	T	C	A	G	G	G	G	-	G	G	A	A	C	C	C	C	G	C	C	G	C	T	A	T	T	-	G	G	A	G	G	A	G	G	G	A	A	-	G	A	A	A	A	C	A	G
BCC1566	C	T	C	C	A	A	G	G	G	G	G	G	G	A	A	C	C	C	T	G	C	C	G	C	C	A	T	T	T	G	G	G	G	G	G	G	A	G	G	A	-	A	A	A	A	A	C	A	G
BCC1589	C	C	T	T	A	C	G	G	G	A	A	G	A	A	A	C	C	C	C	C	T	C	G	T	T	C	T	T	T	G	G	A	A	T	G	A	A	A	A	A	T	G	A	A	A	A	C	C	G
HOR1804	-	C	T	C	C	A	G	G	A	A	G	A	G	G	A	C	C	-	T	G	C	C	G	T	C	A	T	T	T	G	G	G	G	G	G	-	G	-	A	G	T	A	A	A	A	A	G	A	-
HOR1842	-	C	T	-	C	A	G	G	A	A	-	A	G	-	A	C	C	T	T	G	C	T	-	T	C	A	T	T	T	G	G	G	G	G	G	-	G	-	A	G	T	A	A	A	A	A	G	A	-
HOR2800	C	T	C	C	A	A	G	G	A	G	G	A	G	-	A	C	C	-	T	G	C	T	C	T	C	A	T	T	T	G	-	G	G	G	G	G	G	G	A	G	T	A	A	A	A	G	C	A	G
HOR2828	C	T	C	C	C	A	-	G	G	G	G	G	G	G	A	C	C	C	C	G	C	C	C	T	C	A	T	T	T	G	-	G	G	T	A	A	A	-	-	A	G	A	A	A	A	A	C	A	G
HOR2829	C	T	C	C	C	A	-	G	G	G	G	A	G	G	A	C	C	C	C	G	C	T	G	C	C	A	T	T	T	G	G	G	A	T	A	A	G	-	G	A	T	A	A	A	A	A	C	-	G
HOR2835	C	T	C	C	C	A	G	-	G	G	G	G	G	G	A	C	C	C	C	C	C	T	G	C	C	A	T	T	-	G	G	G	A	T	G	G	A	-	A	A	-	A	A	A	G	A	C	A	G
HOR4727	C	T	C	C	C	A	G	G	G	G	G	G	G	G	A	C	C	C	T	-	C	C	C	C	T	A	T	T	-	G	G	G	G	G	A	G	A	G	A	A	-	A	A	A	A	A	C	A	G
HOR7985	-	C	C	C	A	A	-	G	G	G	-	A	G	G	G	C	C	C	C	G	T	T	C	T	C	A	T	T	T	G	G	G	A	T	A	G	G	G	G	G	G	A	G	A	A	A	C	C	G
HOR8006	-	C	C	C	A	A	-	G	G	G	-	A	G	G	G	C	C	C	C	G	T	T	C	T	C	A	T	T	T	G	G	G	A	T	A	G	G	G	G	G	G	A	G	A	A	A	C	C	G
HOR8050	C	T	C	C	C	C	-	G	G	G	G	G	A	A	A	C	C	C	C	G	C	T	C	T	T	A	T	T	T	A	G	G	G	T	A	A	A	-	G	G	T	A	A	A	A	A	C	A	G
HOR8113	C	T	C	C	A	A	G	T	G	G	G	G	G	G	A	C	C	C	C	G	C	C	C	T	T	A	T	T	T	G	G	G	G	G	A	G	G	G	G	A	T	A	A	A	A	A	C	A	G
HOR8160	C	-	C	C	A	A	-	G	G	G	G	G	A	A	A	C	C	C	C	G	T	T	C	T	T	A	T	T	T	G	G	G	G	T	A	G	G	A	G	A	-	A	A	A	A	A	C	A	G
HOR11370	C	C	C	T	A	C	G	G	G	G	A	A	A	G	A	C	C	C	C	C	T	C	G	T	T	C	C	T	C	G	G	G	G	T	A	A	G	A	A	A	G	A	G	A	A	A	C	C	G
HOR11371	C	C	C	C	A	C	G	G	G	G	G	G	A	A	G	C	C	C	C	C	T	T	C	C	T	C	C	T	T	G	G	G	G	T	A	A	G	A	A	G	T	G	A	A	A	A	C	C	G
HOR11372	C	C	C	C	A	C	G	G	G	G	G	G	A	A	G	C	C	C	C	C	T	T	C	C	T	C	C	T	T	G	G	G	G	T	A	A	G	A	A	G	T	G	A	A	A	A	C	C	G
HOR11373	C	C	C	T	A	A	A	G	G	G	G	G	A	A	G	G	C	C	C	G	T	T	C	C	T	C	C	T	T	G	G	G	A	T	A	A	G	A	-	G	T	G	G	A	A	A	C	C	G
HOR11374	C	C	C	T	A	A	G	T	G	G	G	G	A	A	A	C	C	C	C	C	T	C	C	T	T	C	C	T	T	A	G	G	G	T	G	A	A	A	G	A	T	G	G	A	A	A	C	A	G
HOR11403	C	C	T	C	A	A	G	G	A	G	-	A	G	G	G	C	C	T	T	C	C	T	C	C	T	A	T	T	T	G	G	G	G	G	G	-	G	-	G	A	G	G	A	G	A	A	-	A	G
HOR12830	C	T	C	C	C	A	G	G	G	G	G	A	G	A	G	C	T	C	T	G	T	T	C	T	C	A	T	T	T	G	G	G	G	G	A	A	A	G	A	G	G	G	A	A	A	A	C	A	G
HOR1391	C	C	C	C	C	A	G	G	G	G	G	G	G	A	A	C	C	C	C	C	T	T	G	T	T	A	T	T	T	G	G	G	G	T	A	G	G	A	G	A	-	A	G	A	A	A	C	A	G
HOR1962	C	C	C	C	A	A	G	G	G	G	G	A	G	A	A	C	C	C	T	C	T	C	G	T	T	C	T	T	T	G	G	G	G	G	A	A	G	A	G	A	-	A	G	A	A	A	C	A	G
[truncated: 5,000 more columns]
