# Supplementary material for: The Genetic Architecture of Barley Plant Stature
Source: Front Genet. 2016 Jun 24;7:117. doi: 10.3389/fgene.2016.00117 (PMC4919324; doi:10.3389/fgene.2016.00117)
Supplement: Supplementary file 4 [file Table4.xlsx]

## Sheet: Phenotypic info. for 218 acc.
Table S4: Phenotypic information for 218 spring world-wide barley collection. Tiller number at different developmental stages and plant height at harvest
The genetic architecture of barley plant stature
Frontiers in Genetics 7 DOI: 10.3389/fgene.2016.00117
Ahmad M. Alqudah1*; Ravi Koppolu1; Gizaw M. Wolde1; Andreas Graner2; Thorsten Schnurbusch1*
1HEISENBERG-Research Group Plant Architecture,
2Research Group Genome Diversity,
Leibniz Institute of Plant Genetics and Crop Plant Research (IPK),
Corrensstrasse 3, OT Gatersleben, D-06466 Stadt Seeland, Germany
*Corresponding authors:
Ahmad M. Alqudah,
Tel: +49-39482-5826, email: alqudah@ipk-gatersleben.de
PD Dr. Thorsten Schnurbusch,
Tel: +49-39482-5341, Fax: +49-39482-5595, email: thor@ipk-gatersleben.de
HEISENBERG-Research Group Plant Architecture
Leibniz Institute of Plant Genetics and Crop Plant Research (IPK)
Corrensstrasse 3, OT Gatersleben, D-06466 Stadt Seeland, Germany
					Tiller per plant				Tiller per plant at harvest		Plant height (cm)
Accession no.	Row-type	Photoperiodic status	Region of origin	Country of origin	Awn primordium	Tipping	Heading	Anther extrusion	Productive	Non-productive	Harvest
BCC118	Six-rowed	Sensitive	WANA	LBY	3	3	3	4	8.83333	1	65.1667
BCC126	Six-rowed	Sensitive	WANA	MAR	3	4	3.66667	4.5	6.05556	0.666667	69.7222
BCC129	Six-rowed	Sensitive	WANA	MAR	2.66667	3.33333	2.5	3.33333	4.16667	0.944444	82.2778
BCC131	Six-rowed	Sensitive	WANA	MAR	3.33333	5	4	3.5	4.5	0.777778	81.5556
BCC195	Six-rowed	Sensitive	WANA	SYR	2.66667	3.66667	2.66667	2	4.66667	0.5	59.5
BCC197	Six-rowed	Sensitive	WANA	SYR	1.33333	2.66667	2	3	6.33333	0.5	61.1667
BCC218	Six-rowed	Sensitive	WANA	TJK	3.33333	3.5	3	3	5.33333	2.77778	69.3889
BCC219	Six-rowed	Sensitive	WANA	TJK	2.66667	3.33333	3.33333	6	3.05556	3.83333	78.1667
BCC421	Six-rowed	Sensitive	EA	CHN	2.33333	3.66667	4.66667	7.5	2.66667	1.16667	63.3333
BCC427	Six-rowed	Sensitive	EA	CHN	4	3	2.66667	2.33333	1	0	45.6667
BCC434	Six-rowed	Sensitive	EA	CHN	1.66667	2.33333	3.5	4.5	2.66667	0.722222	59.3333
BCC436	Six-rowed	Insensitive	EA	CHN	3	7.5	5	11	4.33333	4.05556	80.6667
BCC438	Six-rowed	Sensitive	EA	CHN	1.66667	2.33333	3.66667	*	2.66667	2.33333	75.6667
BCC439	Six-rowed	Sensitive	EA	CHN	2	2	3	4.33333	4.66667	0.166667	85.4444
BCC445	Six-rowed	Insensitive	EA	CHN	1.66667	3.5	3.33333	3.66667	3	0	94.5
BCC446	Six-rowed	Insensitive	EA	CHN	1.66667	2.33333	2.33333	2.33333	3.16667	0.5	83.5
BCC447	Six-rowed	Insensitive	EA	CHN	3	4	3	3	4.55556	0.333333	103.444
BCC524	Six-rowed	Sensitive	EA	IND	2.33333	5	5.66667	6	2.5	0.333333	55.5
BCC526	Six-rowed	Sensitive	EA	IND	1.66667	4.33333	3.33333	4.33333	4	2	47.5
BCC527	Six-rowed	Sensitive	EA	IND	2.33333	3.66667	3.33333	3	2	0.6	63.6667
BCC532	Six-rowed	Sensitive	EA	IND	3	1.66667	1.33333	1.5	4.5	1.33333	55.3333
BCC533	Six-rowed	Sensitive	EA	IND	3.66667	4.66667	2	6	3.66667	0.666667	57
BCC535	Six-rowed	Sensitive	EA	IND	1.66667	2	2.66667	2.66667	5.5	2	49.5
BCC581	Six-rowed	Sensitive	EA	IND	2.33333	3.66667	2.66667	3.5	3.5	1.66667	85.1667
BCC625	Six-rowed	Sensitive	EA	JPN	5.33333	8.5	4	8	3.5	0.277778	62.6667
BCC642	Six-rowed	Sensitive	EA	JPN	2.5	3.33333	2.5	2	2	3	57
BCC666	Six-rowed	Sensitive	EA	KOR	2.33333	*	*	*	1.66667	0.166667	55.6667
BCC718	Six-rowed	Insensitive	EA	KOR	3	3	1.66667	4	3	2.16667	91
BCC719	Six-rowed	Sensitive	EA	KOR	2	2.66667	2.66667	1.66667	4.94444	2.55556	80.9444
BCC732	Six-rowed	Sensitive	EA	NPL	3	4.33333	6.66667	4.33333	2.33333	0.777778	89.5556
BCC759	Six-rowed	Sensitive	EA	NPL	1	3.33333	3	2.33333	4.33333	0	80.3333
BCC761	Six-rowed	Sensitive	EA	NPL	3	3.66667	3	2	2.44444	0.666667	79.5
BCC766	Six-rowed	Sensitive	EA	NPL	2.33333	3.66667	3.66667	3.33333	2.88889	0	89.8333
BCC768	Six-rowed	Sensitive	EA	NPL	1	2.66667	2.33333	2	2.66667	0.5	68
BCC776	Six-rowed	Insensitive	EA	NPL	2.66667	3.66667	3.33333	4.33333	2.5	0.5	86.6667
BCC806	Six-rowed	Sensitive	AM	MEX	1	2	3	2.33333	1	0.5	39
BCC807	Six-rowed	Sensitive	AM	URY	1	1.66667	2.33333	1.66667	3.33333	0.333333	90.3333
BCC812	Six-rowed	Sensitive	AM	MEX	1.33333	3	3.66667	4	3	0.666667	42.8333
BCC814	Six-rowed	Sensitive	AM	USA	2	3.66667	3.66667	5	5.38889	1.33333	82.1667
BCC817	Six-rowed	Sensitive	AM	USA	4	5.5	5.66667	*	2.55556	1	55.7222
BCC818	Six-rowed	Sensitive	AM	USA	9.5	6.33333	5.33333	5.33333	3.22222	0.444444	79.1667
BCC844	Six-rowed	Sensitive	AM	COL	2.33333	3.5	3.5	5	2.83333	0.333333	76.6667
BCC846	Six-rowed	Sensitive	AM	USA	3.33333	6.66667	7	7.5	2.83333	0.5	67.5
BCC847	Six-rowed	Sensitive	AM	USA	2.66667	1.66667	3	2.66667	4	1.16667	71
BCC852	Six-rowed	Insensitive	AM	CAN	5.66667	4	4	4.66667	2.66667	0.611111	74.3889
BCC857	Six-rowed	Insensitive	AM	MEX	1.33333	2.33333	2	2.33333	1.33333	1	38.3333
BCC860	Six-rowed	Sensitive	AM	URY	2.5	2	2	3	4.5	0.833333	73.1667
BCC861	Six-rowed	Sensitive	AM	URY	1	2	2.66667	2.33333	2.66667	0.833333	59
BCC868	Six-rowed	Insensitive	AM	MEX	2	2.33333	2.66667	2.66667	1	1	37
BCC875	Six-rowed	Insensitive	AM	USA	3	3	3	2.33333	2.66667	0.666667	61.3333
BCC881	Six-rowed	Insensitive	AM	CAN	3.66667	3.66667	2.66667	5.66667	4.33333	2.83333	76
BCC888	Six-rowed	Insensitive	AM	CAN	3.33333	2.66667	3	3	3.66667	1.66667	76
BCC892	Six-rowed	Sensitive	AM	BOL	1	2.66667	2	2.33333	*	*	67.1667
BCC899	Six-rowed	Sensitive	AM	USA	2	4	4	3	*	*	40
BCC903	Six-rowed	Insensitive	AM	MEX	2.5	*	4	4	*	*	66.3333
BCC907	Six-rowed	Sensitive	AM	USA	3.33333	4.33333	5.33333	6	7.66667	0.833333	66
BCC913	Six-rowed	Sensitive	AM	USA	3.5	5	3.33333	3.33333	4.33333	1	77.5
BCC921	Six-rowed	Sensitive	AM	COL	1	4.66667	2.66667	3.66667	1.33333	3.66667	62.6667
BCC927	Six-rowed	Sensitive	AM	PER	2.66667	2.66667	1.66667	2.66667	4	1.33333	88.5
HOR930	Six-rowed	Sensitive	WANA	TUR	4	2.5	3.33333	3.66667	3.91667	0.666667	77.6667
BCC942	Six-rowed	Sensitive	AM	USA	3.33333	2.66667	2.5	3.33333	2.44444	0.888889	68.6111
BCC1367	Six-rowed	Sensitive	EU	DEU	2	*	*	*	3.5	5.33333	55.5
BCC1368	Six-rowed	Sensitive	EU	NLD	4.33333	3.33333	3.66667	3.33333	5	3.83333	66.3333
BCC1394	Six-rowed	Sensitive	EU	NLD	3.66667	4	3.33333	5.66667	3	1.66667	61.3333
BCC1448	Six-rowed	Insensitive	EU	FIN	2.66667	3.66667	2.66667	4.33333	3.83333	1.5	60.8333
BCC1450	Six-rowed	Insensitive	EU	FIN	2	*	*	*	*	*	*
BCC1452	Six-rowed	Insensitive	EU	NLD	4.66667	2.66667	2.66667	4.33333	3.33333	2.83333	63.5
BCC1453	Six-rowed	Insensitive	EU	FIN	2.66667	4	4	3	4.5	2.5	78.8
BCC1455	Six-rowed	Insensitive	EU	RUS	3.33333	3.33333	3.66667	5.33333	3.5	2.83333	62.5
BCC1457	Six-rowed	Sensitive	EU	RUS	2	2.33333	2.5	2.5	5.66667	0.833333	67.5
BCC1459	Six-rowed	Sensitive	EU	RUS	4.66667	5	3	3	7.16667	0.166667	62.3333
BCC1470	Six-rowed	Sensitive	WANA	UZB	2.66667	3	3	3	6.16667	0.166667	68.6667
BCC1474	Six-rowed	Sensitive	EU	UKR	1.66667	4	3.66667	3	2.83333	0.5	69
BCC1479	Six-rowed	Insensitive	EU	RUS	1.66667	1	2.33333	1.5	4.66667	5.83333	58.8333
BCC1484	Six-rowed	Insensitive	EU	RUS	2.66667	4.66667	5	3.5	2.66667	2.66667	68.8333
BCC1488	Six-rowed	Insensitive	EU	RUS	3.33333	3	4.33333	5.33333	4.33333	2.66667	77.3333
BCC1490	Six-rowed	Insensitive	EU	RUS	2	3	4.33333	3.33333	4	3.16667	76.3333
BCC1493	Six-rowed	Insensitive	EU	UKR	2	6.33333	7.5	6	6.66667	7.55556	63.5556
BCC1497	Six-rowed	Sensitive	WANA	KGZ	1	*	5	*	8.16667	4.33333	75.6667
BCC1503	Six-rowed	Sensitive	WANA	TKM	2.66667	4.5	4	*	1	5.33333	41.3333
BCC1504	Six-rowed	Insensitive	EU	RUS	2	3	4	4	1.88889	4.44444	61.2222
BCC1505	Six-rowed	Sensitive	EU	UKR	3.33333	3	3.66667	4	4	3.5	80.5
BCC1529	Six-rowed	Insensitive	EU	AUT	3.66667	*	*	*	2	3	49
BCC1541	Six-rowed	Sensitive	EU	YUG	3.33333	3.5	4	13	5.33333	3.66667	55.1667
BCC1561	Six-rowed	Sensitive	EU	BGR	3.33333	1.5	5	2.5	3.66667	1.66667	71
BCC1565	Six-rowed	Sensitive	EU	ALB	3	4.33333	3	2.66667	4.5	2.5	68.6667
HOR1804	Six-rowed	Sensitive	WANA	AFG	3.33333	3.66667	4.66667	6.66667	3	0.5	63.5
HOR1842	Six-rowed	Sensitive	WANA	AFG	3.66667	4.33333	3.66667	4	4.16667	0	70.3333
HOR2800	Six-rowed	Sensitive	WANA	IRN	3.66667	5	4.33333	2.33333	2.5	0.5	49.3333
HOR2835	Six-rowed	Insensitive	WANA	IRN	3	4.33333	4	10	4.5	0.416667	58.5
HOR4727	Six-rowed	Sensitive	WANA	TUR	2.66667	2.66667	2.33333	2	2.25	1	57.1667
HOR7985	Six-rowed	Sensitive	WANA	TUR	2.66667	2.66667	2	1.33333	7	1.5	57.6667
HOR8006	Six-rowed	Sensitive	WANA	TUR	1.33333	3.66667	2.66667	3.5	5.72222	2.11111	67.3333
BCC003	Two-rowed	Sensitive	WANA	AFG	1.66667	2.66667	3.33333	3.33333	6.33333	3.33333	65.5
BCC093	Two-rowed	Sensitive	WANA	IRQ	1	3	2.66667	2.33333	5.16667	1.33333	71
BCC149	Two-rowed	Sensitive	WANA	MAR	3.66667	3	3	3	4	2.16667	79.8333
BCC161	Two-rowed	Sensitive	WANA	MAR	2	8	6.66667	4.66667	2.5	0.166667	66.3333
BCC167	Two-rowed	Sensitive	WANA	OMN	5.66667	8.66667	7.66667	9.33333	3	10.6667	91.6667
BCC173	Two-rowed	Sensitive	WANA	PAK	7	6.33333	3	4	6.05556	6.94444	67.2778
BCC182	Two-rowed	Sensitive	WANA	PAK	1.33333	4.33333	3.66667	3	1.94444	0.166667	49.4444
BCC190	Two-rowed	Sensitive	WANA	SYR	2.33333	4	3.66667	4	8.5	3.66667	76.8333
BCC192	Two-rowed	Sensitive	WANA	SYR	2.33333	3	4.66667	3.33333	4	2.33333	85.5
BCC423	Two-rowed	Sensitive	EA	CHN	2	3	3.33333	3.5	*	*	36
BCC432	Two-rowed	Insensitive	EA	CHN	2.66667	6	9	*	6.61111	7.11111	64.9444
BCC502	Two-rowed	Sensitive	EA	CHN	1.33333	3	3.66667	3.33333	4.83333	0	55.3333
BCC538	Two-rowed	Sensitive	EA	IND	6	3.5	5	6	8.16667	1	60.8333
BCC551	Two-rowed	Sensitive	EA	IND	2.33333	4.5	3	3	3	2	78.5
BCC577	Two-rowed	Sensitive	EA	IND	4	4.33333	5.66667	4.5	3.33333	1.83333	91
BCC579	Two-rowed	Sensitive	EA	IND	5.5	7	7.5	13	4.94444	0.5	83.4444
BCC667	Two-rowed	Sensitive	EA	KOR	1	1.33333	1.33333	1.66667	2.27778	0.166667	61.7222
BCC675	Two-rowed	Insensitive	EA	KOR	4.5	3	3.33333	*	3.05556	5.16667	60.5
BCC695	Two-rowed	Sensitive	EA	KOR	1.33333	2	2.66667	2.66667	3.33333	0.166667	74.6667
BCC801	Two-rowed	Insensitive	AM	CAN	7	9	7.33333	7.66667	7.72222	2.05556	89.8333
BCC869	Two-rowed	Insensitive	AM	MEX	1.66667	1.5	2.5	2.5	5.33333	2.72222	69.2222
BCC900	Two-rowed	Insensitive	AM	CHL	2.33333	7	6	*	5.33333	*	*
BCC929	Two-rowed	Insensitive	AM	CAN	3.66667	3	3	3	2.33333	2.66667	54
BCC1370	Two-rowed	Insensitive	EU	FRA	5.66667	6	9	7.5	4	6	48
BCC1371	Two-rowed	Sensitive	EU	FRA	2	2.66667	3.33333	3.33333	6.72222	3.61111	62.7778
BCC1372	Two-rowed	Insensitive	EU	POL	3.33333	5	13.5	*	3.5	6.33333	56.5
BCC1373	Two-rowed	Insensitive	EU	GBR	3.33333	5.66667	5	4.66667	1.66667	7.88889	56.1111
BCC1374	Two-rowed	Insensitive	EU	NLD	4.66667	6.66667	9	8	0.5	10.4444	53.2778
BCC1376	Two-rowed	Insensitive	EU	DNK	3.66667	*	*	*	0.333333	11	59.2222
BCC1377	Two-rowed	Insensitive	EU	FRA	4.66667	5.33333	7.33333	4.5	2	5	66.1667
BCC1378	Two-rowed	Insensitive	EU	GBR	4.66667	6	6.5	5.33333	5.66667	4.5	63.1667
BCC1379	Two-rowed	Insensitive	EU	CZE	4.66667	4	5	3.5	2.33333	10.8333	57.8333
BCC1380	Two-rowed	Insensitive	EU	FRA	4.66667	5.33333	4	5	3.33333	3.33333	68
BCC1381	Two-rowed	Insensitive	EU	GBR	3.33333	5.33333	7	*	*	*	51.5
BCC1382	Two-rowed	Insensitive	EU	GBR	4.33333	4	*	*	*	*	41.1667
BCC1383	Two-rowed	Insensitive	EU	GBR	3.66667	4	3.5	4	2	4	54.3333
BCC1384	Two-rowed	Insensitive	EU	DEU	4.33333	6.5	12	*	*	*	34.1667
BCC1385	Two-rowed	Insensitive	EU	POL	4	4.66667	3.66667	9	4	4.33333	73
BCC1386	Two-rowed	Insensitive	EU	DEU	4.33333	6.5	6.5	*	*	*	50.8333
BCC1387	Two-rowed	Insensitive	EU	NLD	3.33333	3.66667	4	2	1	4	55.5
BCC1389	Two-rowed	Insensitive	EU	IRL	5	6	5.33333	6.33333	3.66667	2.33333	73.3333
BCC1390	Two-rowed	Insensitive	EU	SWE	5.33333	5	6.5	6.5	*	*	60.8333
BCC1391	Two-rowed	Insensitive	EU	DEU	5.33333	3.66667	9	*	*	*	61
BCC1392	Two-rowed	Insensitive	EU	DNK	4.66667	10.5	6.5	10.5	2	7.5	64.5
BCC1395	Two-rowed	Insensitive	EU	NLD	4	6.66667	4.66667	5	4	9.5	54.3333
BCC1396	Two-rowed	Insensitive	EU	SWE	4.33333	10.5	10	*	*	*	55
BCC1397	Two-rowed	Insensitive	EU	HUN	4.66667	8.33333	6.33333	4.5	5	5.66667	56
BCC1398	Two-rowed	Insensitive	EU	HUN	7.33333	6.33333	6	6	3.66667	9.33333	95.3333
BCC1399	Two-rowed	Insensitive	EU	SWE	3	6.66667	4	4	2.33333	4.66667	51
BCC1400	Two-rowed	Insensitive	EU	FRA	4	6	5.33333	6.5	0.166667	8	57.1667
BCC1401	Two-rowed	Insensitive	EU	DEU	4.33333	5	3	5	3	8	62
BCC1402	Two-rowed	Insensitive	EU	SWE	7.33333	5	9	*	*	*	59.3333
BCC1403	Two-rowed	Insensitive	EU	DEU	3	5	7.33333	5.66667	5	0	70.1667
BCC1405	Two-rowed	Insensitive	EU	GBR	2.66667	13.5	5	*	2	9	68
BCC1407	Two-rowed	Insensitive	EU	AUT	6.33333	5.66667	6.33333	5.66667	4	4.5	69
BCC1408	Two-rowed	Insensitive	EU	GBR	4.33333	7	4.66667	7.5	8	1.33333	78.3333
BCC1409	Two-rowed	Insensitive	EU	AUT	4.66667	8	6.66667	4.33333	4.83333	0.5	74.1667
BCC1410	Two-rowed	Insensitive	EU	SWE	4.66667	4	3.33333	7	6.33333	2	66
BCC1411	Two-rowed	Insensitive	EU	DEU	4.33333	7.5	7.66667	4.33333	6.16667	4.33333	69.3333
BCC1412	Two-rowed	Insensitive	EU	SWE	5	5.66667	6	6	4.83333	4.83333	68.8333
BCC1413	Two-rowed	Insensitive	EU	DEU	4	13.3333	9.5	10.3333	7.16667	4.16667	68.5
BCC1414	Two-rowed	Insensitive	EU	CZE	4.66667	12	5.33333	7	5.66667	0.666667	73.3333
BCC1415	Two-rowed	Insensitive	EU	GBR	5	7	5	7	4.83333	2.16667	74.6667
BCC1416	Two-rowed	Insensitive	EU	SWE	4.66667	7.33333	4.66667	6.66667	5.83333	1.66667	71.3333
BCC1417	Two-rowed	Insensitive	EU	DEU	2.66667	13	*	*	*	*	56.2222
BCC1418	Two-rowed	Insensitive	EU	DNK	5.66667	5	5	5	6.16667	1.16667	71.5
BCC1419	Two-rowed	Insensitive	EU	DEU	6	9	5.33333	5.66667	6.83333	1	74.5
BCC1420	Two-rowed	Insensitive	EU	NLD	3.66667	6.66667	5	4	3.5	1.16667	60.5
BCC1421	Two-rowed	Insensitive	EU	CZE	4.66667	5	5	5	5	0	74.3333
BCC1422	Two-rowed	Insensitive	EU	NLD	1	5.33333	4.66667	4	7	0.5	63
BCC1423	Two-rowed	Insensitive	EU	FRA	3	5.5	3.66667	3.66667	4.16667	2.16667	58
BCC1424	Two-rowed	Insensitive	EU	DEU	3.33333	8	6	5.66667	7	1.33333	68
BCC1425	Two-rowed	Insensitive	EU	DEU	5.66667	10	7.33333	7.5	6.5	5.66667	68.8333
BCC1428	Two-rowed	Insensitive	EU	GBR	5.5	8	*	*	*	*	*
BCC1430	Two-rowed	Insensitive	EU	FRA	4.66667	6.66667	7	6.33333	5.33333	0.666667	97
BCC1431	Two-rowed	Insensitive	EU	AUT	6	6	3.66667	4.66667	4.16667	0.666667	77.6667
BCC1432	Two-rowed	Insensitive	EU	CZE	4.33333	4.66667	5.33333	5	4	1.83333	76.3333
BCC1433	Two-rowed	Insensitive	EU	DEU	5	9	5.66667	4.5	7.16667	3.83333	59.8333
BCC1439	Two-rowed	Insensitive	EU	CZE	4	6.33333	6	6	9	1	78
BCC1440	Two-rowed	Insensitive	EU	AUT	6	7	8.33333	6	5.66667	2.33333	79.6667
BCC1441	Two-rowed	Insensitive	EU	DEU	5	7	7.33333	4.33333	8	2.33333	76
BCC1442	Two-rowed	Insensitive	EU	GBR	2.33333	4.33333	4	6.5	5.33333	1.33333	74.3333
BCC1443	Two-rowed	Insensitive	EU	DEU	4.66667	9	7.33333	6.5	6.83333	1.66667	77.8333
BCC1444	Two-rowed	Insensitive	EU	CZE	2.66667	4.5	12	9	3.66667	8.33333	70.3333
BCC1445	Two-rowed	Insensitive	EU	FRA	4.66667	7.66667	5.33333	5	3.83333	2	78.1667
BCC1447	Two-rowed	Insensitive	EU	FRA	4.66667	7.66667	5	5	6.5	1.66667	76.3333
BCC1456	Two-rowed	Insensitive	EU	RUS	3.66667	7	8.5	13.6667	5.66667	7.33333	65.3333
BCC1458	Two-rowed	Insensitive	EU	RUS	3	5	11.5	7	4.5	7.66667	64.6667
BCC1461	Two-rowed	Insensitive	EU	RUS	3	3.5	3.66667	4.5	4.66667	2	75.3333
BCC1463	Two-rowed	Insensitive	EU	RUS	3.66667	5.33333	6.66667	10	4.83333	6	82.8333
BCC1465	Two-rowed	Insensitive	EU	UKR	3	4.33333	5.33333	5.33333	6.33333	4	82.1667
BCC1466	Two-rowed	Insensitive	EU	UKR	3	5	5.33333	5	6.83333	2.33333	70.8333
BCC1467	Two-rowed	Insensitive	EU	BLR	3.33333	*	*	*	*	*	*
BCC1468	Two-rowed	Insensitive	WANA	KAZ	3.66667	6.5	6	7.33333	4.5	4.83333	74
BCC1469	Two-rowed	Insensitive	WANA	KAZ	3.33333	*	*	*	1	4.66667	50.6667
BCC1471	Two-rowed	Insensitive	EU	ARM	2.66667	4	7.66667	5	3	1.83333	71.3333
BCC1472	Two-rowed	Insensitive	EU	LTU	3	4.66667	6	6	5.66667	2.5	74.5
BCC1476	Two-rowed	Sensitive	WANA	UZB	2.33333	6.66667	4	5.66667	4.33333	1	58.8333
BCC1480	Two-rowed	Insensitive	EU	RUS	3	4.33333	4.66667	3.5	5.16667	5.16667	75.5
BCC1481	Two-rowed	Insensitive	EU	RUS	4.66667	6.5	6.33333	3.5	5.33333	6.66667	65
BCC1482	Two-rowed	Insensitive	EU	RUS	3	4.33333	8.33333	8.5	4	7	67.1667
BCC1483	Two-rowed	Insensitive	EU	RUS	4.66667	6	4.33333	6.5	6.33333	5.5	78.1667
BCC1485	Two-rowed	Sensitive	EU	RUS	1	4.33333	5	4.66667	2.5	3.16667	78.1667
BCC1487	Two-rowed	Insensitive	EU	RUS	2	1	4	5	6.33333	0	91
BCC1494	Two-rowed	Sensitive	WANA	KAZ	1.66667	3.33333	4	3	5	3.66667	74.6667
BCC1498	Two-rowed	Sensitive	WANA	UZB	2.66667	4.66667	4.66667	5.33333	3.83333	2.16667	53.5
BCC1500	Two-rowed	Sensitive	WANA	TJK	1.66667	5.66667	4.66667	3.66667	6.25	3.33333	65.8333
BCC1506	Two-rowed	Insensitive	EU	UKR	3.33333	7	8.66667	7	6.16667	2	73.3333
BCC1524	Two-rowed	Insensitive	EU	DEU	2.33333	6.33333	4	8.5	6	5	70
BCC1566	Two-rowed	Insensitive	EU	GRC	4	4	11	*	6.66667	3	72
BCC1589	Two-rowed	Insensitive	EU	ITA	3	17.5	8.5	*	5.33333	9.33333	70.6667
HOR2828	Two-rowed	Insensitive	WANA	IRN	3.66667	4.66667	5	3.66667	9.5	1.83333	67.1667
HOR2829	Two-rowed	Insensitive	WANA	IRN	3.5	3.33333	3	2.33333	3.83333	1	46
HOR8050	Two-rowed	Insensitive	WANA	TUR	1.66667	8.5	6	4	4.33333	12.6667	75.3333
HOR8113	Two-rowed	Sensitive	WANA	TUR	3	4.33333	3.66667	4.66667	3.16667	0	55.1667
HOR8160	Two-rowed	Insensitive	WANA	TUR	4.33333	4.66667	3.66667	4.33333	9.83333	3.94444	70.3889
HOR11370	Two-rowed	Insensitive	WANA	ISR	3.33333	4	3	4	5.33333	3	71.6667
HOR11371	Two-rowed	Insensitive	WANA	ISR	3.66667	4.33333	4.33333	4.33333	2.66667	0.166667	61.8333
HOR11372	Two-rowed	Insensitive	WANA	ISR	2.66667	3.33333	3.5	3.5	4	5.5	53.5
HOR11373	Two-rowed	Insensitive	WANA	ISR	3	4.66667	6	*	4.75	10.4167	53.3333
HOR11374	Two-rowed	Insensitive	WANA	ISR	2.33333	2	2	3.33333	3.5	1.66667	77
HOR11403	Two-rowed	Sensitive	EA	IND	1.33333	5.66667	6	6	1.33333	0.166667	38.3333
HOR12830	Two-rowed	Sensitive	WANA	SYR	2.33333	2.66667	4	2.66667	2.66667	0.333333	46.8333
HOR1391	Two-rowed	Sensitive	EU	ROM	3.33333	4	3.66667	3	5.5	5.16667	77.3333
HOR1962	Two-rowed	Sensitive	na	na	2.66667	6	9	*	2	0.833333	78.5
